# Supplementary material for: Experience, Knowledge, and Perceptions of Pharmacogenomics among Pharmacists and Nurse Practitioners in Alberta Hospitals
Source: Pharmacy (Basel). 2022 Oct 26;10(6):139. doi: 10.3390/pharmacy10060139 (PMC9680290; doi:10.3390/pharmacy10060139)
Supplement: Supplementary file 1 [file pharmacy-10-00139-s001.zip]

Archive with 2 entries (2 files):
- SUPPLEMENT-SURVEY.pdf
- Table S1 OCT 18 2022.pdf
